# Supplementary material for: Viral Biomarker Detection and Validation Using MALDI Mass Spectrometry Imaging (MSI)
Source: Proteomes. 2022 Sep 13;10(3):33. doi: 10.3390/proteomes10030033 (PMC9506211; doi:10.3390/proteomes10030033)
Supplement: Supplementary file 1 [file proteomes-10-00033-s001.zip]

Archive with 2 entries (2 files):
- Supplementary Data 1 Theoretically digestd peptides .xlsx
- Supplementary Figure S1.tif
