# Supplementary material for: Viral Biomarker Detection and Validation Using MALDI Mass Spectrometry Imaging (MSI)
Source: Proteomes. 2022 Sep 13;10(3):33. doi: 10.3390/proteomes10030033 (PMC9506211; doi:10.3390/proteomes10030033)
Supplement: Supplementary file 1 [file proteomes-10-00033-s001.zip › Supplementary Data 1 Theoretically digestd peptides .xlsx]

## Sheet: NS1
Mass of Predicted Peptide	Residue Position	Number of missed cleavages	Sequence
1276.64	1-10	2	MQAQMERARR
802.489	10-16	1	RSLSALR
958.59	10-17	2	RSLSALRR
723.378	108-113	1	SDAFKR
1194.65	108-117	2	SDAFKRTLEK
802.489	11-17	1	SLSALRR
1061.61	113-120	2	RTLEKTWK
905.509	114-120	1	TLEKTWK
3183.69	114-141	2	TLEKTWKQVAIVAMSDIEEP DPTLEIVK
2712.42	118-141	1	TWKQVAIVAMSDIEEPDPTL EIVK
3071.58	118-144	2	TWKQVAIVAMSDIEEPDPTL EIVKCQK
2297.19	121-141	0	QVAIVAMSDIEEPDPTLEIV K
2656.36	121-144	1	QVAIVAMSDIEEPDPTLEIV KCQK
1807.9	142-157	1	CQKCHKPSSLLAYMAK
1448.74	145-157	0	CHKPSSLLAYMAK
3157.46	158-184	0	DPHWIAANDMQTLGIFESVY AHDWGQR
893.397	1-7	0	MQAQMER
2946.38	17-41	1	RYWWGGNACHQLSEESEIIS PENLK
2790.28	18-41	0	YWWGGNACHQLSEESEIISP ENLK
1164.64	185-193	2	FREKQTLDK
861.468	187-193	1	EKQTLDK
1060.6	187-195	2	EKQTLDKAK
803.462	189-195	1	QTLDKAK
931.557	189-196	2	QTLDKAKK
1120.54	1-9	1	MQAQMERAR
3156.55	194-221	2	AKKTDPTTSQMHTITAEITE VIMQHNCK
2957.42	196-221	1	KTDPTTSQMHTITAEITEVI MQHNCK
2829.32	197-221	0	TDPTTSQMHTITAEITEVIM QHNCK
811.332	222-228	0	SVEDCMK
1562.79	222-236	1	SVEDCMKAAPTVIAK
2106.09	222-240	2	SVEDCMKAAPTVIAKHLHR
770.477	229-236	0	AAPTVIAK
1313.78	229-240	1	AAPTVIAKHLHR
2858.49	241-269	0	AGLGTIIQNCISWVTATGGG WSLPSIGAK
3182.63	270-297	0	HPPEPEAIHTILLHQGISPA DFDPIFYK
1004.54	298-305	1	WLAKEETK
1132.64	298-306	2	WLAKEETKK
2002.06	302-319	2	EETKKNTLVLWGPSNTGK
1514.83	306-319	1	KNTLVLWGPSNTGK
2318.29	306-327	2	KNTLVLWGPSNTGKSAFISG LK
1386.74	307-319	0	NTLVLWGPSNTGK
2190.19	307-327	1	NTLVLWGPSNTGKSAFISGL K
822.472	320-327	0	SAFISGLK
1677.89	367-381	1	AKQIFEGMETSIPVK
1997.05	367-383	2	AKQIFEGMETSIPVKYR
1478.76	369-381	0	QIFEGMETSIPVK
1797.92	369-383	1	QIFEGMETSIPVKYR
2250.23	369-387	2	QIFEGMETSIPVKYRKPVK
790.493	382-387	1	YRKPVK
1156.73	382-390	2	YRKPVKLPR
837.567	384-390	1	KPVKLPR
2350.42	384-403	2	KPVKLPRIPIIITTNHAPWR
1898.11	388-403	1	LPRIPIIITTNHAPWR
2377.33	388-407	2	LPRIPIIITTNHAPWRFCTK
1531.87	391-403	0	IPIIITTNHAPWR
2011.09	391-407	1	IPIIITTNHAPWRFCTK
2832.43	391-413	2	IPIIITTNHAPWRFCTKEEE MFR
1319.58	404-413	1	FCTKEEEMFR
1589.72	404-415	2	FCTKEEEMFRNR
840.356	408-413	0	EEEMFR
1110.5	408-415	1	EEEMFRNR
2560.17	414-433	1	NRMYIFTWSQNMHDTPFICR
2290.02	416-433	0	MYIFTWSQNMHDTPFICR
1162.57	42-50	0	QIMLNWDSR
2985.52	42-66	1	QIMLNWDSRVWQACVLGIWD TVPVR
1046.4	434-442	0	ASEYSCQCR
1720.72	434-448	1	ASEYSCQCRVCQTSR
3149.37	434-464	2	ASEYSCQCRVCQTSRGGQAC AGGQSAGSLQR
693.335	443-448	0	VCQTSR
2121.99	443-464	1	VCQTSRGGQACAGGQSAGSL QR
2250.08	443-465	2	VCQTSRGGQACAGGQSAGSL QRK
1447.67	449-464	0	GGQACAGGQSAGSLQR
1575.77	449-465	1	GGQACAGGQSAGSLQRK
2337.16	465-485	1	KEQSVSELVQPEPSSSYVST R
2976.53	465-491	2	KEQSVSELVQPEPSSSYVST RSLPVSR
2209.06	466-485	0	EQSVSELVQPEPSSSYVSTR
2848.43	466-491	1	EQSVSELVQPEPSSSYVSTR SLPVSR
2468.26	486-508	1	SLPVSREETPLPAAEGLGSH HQR
1828.89	492-508	0	EETPLPAAEGLGSHHQR
3068.42	492-520	1	EETPLPAAEGLGSHHQRHCS SPGGESIER
1258.55	509-520	0	HCSSPGGESIER
1841.97	51-66	0	VWQACVLGIWDTVPVR
2626.2	521-545	0	THSPRPSCSTGSSTSDSLRP SGEHR
2335.06	580-601	1	DRMGEPTSPDSSTGSSDISR PR
2520.17	580-603	2	DRMGEPTSPDSSTGSSDISR PRGK
2063.93	582-601	0	MGEPTSPDSSTGSSDISRPR
2249.05	582-603	1	MGEPTSPDSSTGSSDISRPR GK
2405.15	582-604	2	MGEPTSPDSSTGSSDISRPR GKR
1884.97	604-619	2	RRHSQEMVVLGETQSK
1728.87	605-619	1	RHSQEMVVLGETQSK
1856.96	605-620	2	RHSQEMVVLGETQSKK
1572.77	606-619	0	HSQEMVVLGETQSK
1700.86	606-620	1	HSQEMVVLGETQSKK
1958.01	606-622	2	HSQEMVVLGETQSKKTR
1606.83	620-634	2	KTRDQVSTAVTGMGR
1478.74	621-634	1	TRDQVSTAVTGMGR
2559.33	621-644	2	TRDQVSTAVTGMGRDLGTLN IPTR
1221.59	623-634	0	DQVSTAVTGMGR
2302.18	623-644	1	DQVSTAVTGMGRDLGTLNIP TR
1099.61	635-644	0	DLGTLNIPTR
2628.38	635-656	1	DLGTLNIPTRAQWFTYLSYL QK
2985.53	635-659	2	DLGTLNIPTRAQWFTYLSYL QKHYG
1547.79	645-656	0	AQWFTYLSYLQK
1904.93	645-659	1	AQWFTYLSYLQKHYG
1862.98	67-82	0	DPRPYCFLLTNIPSVK
1991.08	67-83	1	DPRPYCFLLTNIPSVKK
1029.63	8-16	2	ARRSLSALR
2935.47	83-107	1	KWLICAEEDSNEQTHIHLLA LTSQR
2807.38	84-107	0	WLICAEEDSNEQTHIHLLAL TSQR

## Sheet: VP1
Mass of Predicted Peptide	Residue Position	Number of missed cleavages	Sequence
3255.66	345-374	2	GIPLFDDNDTHVATTTQGCF RISLHLAGKK
3236.73	188-216	2	TKDKELIPTGVFWDPLNDAN GILELRPGK
3187.48	428-455	2	DFHYREDPYDITSTVPDTRG TATVTDSK
3151.51	162-189	2	TENARNASSSTYSYLNGIDS YAVWPRTK
3127.56	345-373	1	GIPLFDDNDTHVATTTQGCF RISLHLAGK
3119.54	287-311	0	NDYTIPNLLDMPIVPMQWFW QEIQK
3114.5	379-405	1	IYAPTWGPLSWRQCYATDTP FAPSMVR
3063.41	421-446	2	DAEGVHKDFHYREDPYDITS TVPDTR
3054.35	217-241	1	NSMSFSWEQHPCDENKWFNI DQIAK
3007.59	190-216	1	DKELIPTGVFWDPLNDANGI LELRPGK
2922.37	162-187	1	TENARNASSSTYSYLNGIDS YAVWPR
2919.36	321-344	1	KPMLYWAGTEYECYKYGPTQ CFLK
2909.36	447-473	1	GTATVTDSKATMHPYEQAAS GMYLNHK
2848.34	456-479	2	ATMHPYEQAASGMYLNHKEM RQVR
2823.36	167-191	2	NASSSTYSYLNGIDSYAVWP RTKDK
2820.36	312-335	1	SIAEVPDVKKPMLYWAGTEY ECYK
2764.47	192-216	0	ELIPTGVFWDPLNDANGILE LRPGK
2691.28	242-264	0	WFPYTVDTPYLNPQTYGPPG SYK
2616.31	54-74	1	HFLTPKQWTEFTINYEAYTV K
2580.24	167-189	1	NASSSTYSYLNGIDSYAVWP RTK
2469.16	433-455	1	EDPYDITSTVPDTRGTATVT DSK
2465.12	456-476	1	ATMHPYEQAASGMYLNHKEM R
2448.15	391-412	2	QCYATDTPFAPSMVRYRTGG AR
2445.11	265-286	0	LYGEDDPDQLTTPSSWTAYS AK
2359.13	414-432	2	TWTNINRDAEGVHKDFHYR
2351.09	167-187	0	NASSSTYSYLNGIDSYAVWP R
2327.06	428-446	1	DFHYREDPYDITSTVPDTR
2308.07	345-365	0	GIPLFDDNDTHVATTTQGCF R
2204.11	133-151	2	AFNLSFKEGQYKNLSGSWK
2122.12	145-161	2	NLSGSWKKTIWPIYSWR
2114.08	477-496	2	QVRAAAEATRSQPAVAMQTQ
2048.93	456-473	0	ATMHPYEQAASGMYLNHK
2034.91	1-16	0	MAEDVTFHNTYMVYWK
2005.93	391-407	1	QCYATDTPFAPSMVRYR
1938.77	217-232	0	NSMSFSWEQHPCDENK
1921.01	152-166	2	KTIWPIYSWRTENAR
1892.91	60-74	0	QWTEFTINYEAYTVK
1881.86	321-335	0	KPMLYWAGTEYECYK
1845.99	376-390	2	RSRIYAPTWGPLSWR
1796.91	413-427	2	RTWTNINRDAEGVHK
1792.91	153-166	1	TIWPIYSWRTENAR
1730.85	480-496	1	AAAEATRSQPAVAMQTQ
1689.89	377-390	1	SRIYAPTWGPLSWR
1686.76	391-405	0	QCYATDTPFAPSMVR
1640.81	414-427	1	TWTNINRDAEGVHK
1608.74	433-446	0	EDPYDITSTVPDTR
1524.78	140-152	2	EGQYKNLSGSWKK
1502.79	408-420	2	TGGARRTWTNINR
1488.77	474-486	2	EMRQVRAAAEATR
1473.69	421-432	1	DAEGVHKDFHYR
1446.75	379-390	0	IYAPTWGPLSWR
1431.73	133-144	1	AFNLSFKEGQYK
1396.69	140-151	1	EGQYKNLSGSWK
1349.74	152-161	1	KTIWPIYSWR
1221.64	153-161	0	TIWPIYSWR
1134.59	233-241	0	WFNIDQIAK
1122.71	366-375	2	ISLHLAGKKR
1072.59	477-486	1	QVRAAAEATR
1060.56	413-420	1	RTWTNINR
1060.51	487-496	0	SQPAVAMQTQ
1056.52	336-344	0	YGPTQCFLK
966.609	366-374	1	ISLHLAGKK
957.525	312-320	0	SIAEVPDVK
936.512	406-413	2	YRTGGARR
919.5	145-152	1	NLSGSWKK
904.463	414-420	0	TWTNINR
879.442	447-455	0	GTATVTDSK
838.514	366-373	0	ISLHLAGK
826.446	133-139	0	AFNLSFK
818.43	474-479	1	EMRQVR
791.405	145-151	0	NLSGSWK
780.411	406-412	1	YRTGGAR
755.368	421-427	0	DAEGVHK
742.425	54-59	0	HFLTPK
737.337	428-432	0	DFHYR
689.358	480-486	0	AAAEATR
